# Supplementary material for: Spore morphology and its systematic implication in Pteris (Pteridaceae)
Source: PLoS One. 2018 Nov 26;13(11):e0207712. doi: 10.1371/journal.pone.0207712 (PMC6261128; doi:10.1371/journal.pone.0207712)
Supplement: S1 Table — The information presented here includes species, spore morphologies, GenBank numbers for rbcL, and matK, voucher, herbarium, and if the spore sample and DNA sequences are from the same voucher specimen. Spore morphologies from previously published research were recorded and cited. (XLSX) [file pone.0207712.s001.xlsx]

## Sheet: 工作表1
Taxon	(1) equatorial flange	(2) laesural ridges	(3) proximal ridges	(4) distal ridges	(5) tubercula on distal faces	(6) coarse reticula on distal faces	(7) a row of extervermiculi between the distal face and equatorial flange	GenBank accession numbers for rbcL	matK	Specimen for spore examination	Herbarium for voucher specimen	If DNA sequences and spores from the same specimes	Reference
Acrostichum aureum L.	x	x	x	x	x	o	x	KF289627	JF303921*	-	-	N	[1]
Actiniopteris dimorpha Pic.Serm.	-	-	-	-	-	-	-	KF289701	KF289571	-	-	-
Anogramma leptophylla (L.) Link	o	x	o	o	o	x	o	KF289711	KF289581	-	-	N	[1]
Astrolepis cochisensis (Goodd.) D.M. Benham & Windham	x	x	x	x	o	x	x	KF289708	KF289578	R. D. Worthington 35031	TAIF	Y
Astrolepis sinuata (Lag. ex Sw.) D.M.Benham & Windham	x	-	-	x	o	x	x	KF289707	KF289577	R. D. Worthington 35032	TAIF	Y
Ceratopteris thalictroides (L.) Brongn.	x	x	x	x	x	o	x	KM052729	KM052729	-	-	N	[1]
Cheilanthes chusana Hook.	x	x	x	x	o	x	x	KF289757	KF289626	-	-	N	[2]
Eriosorus elongatus (Grev. & Hook.) Copel.	-	-	-	-	-	-	-	KM008130	-	-	-	-
Hemionitis arifolia (Burm.) T.Moore	x	x	x	x	x	x	x	KF289629	JF303918*	-	-	N	[2]
Jamesonia flexuosa (Humb. & Bonpl.) Christenh.	-	-	-	-	-	-	-	KM008131	-	-	-	-
Jamesonia hirta (Kunth) Christenh.	-	-	-	-	-	-	-	KM008133	-	-	-	-
Mildella henryi (Christ) C.C.Hall & Lellinger	-	-	-	-	-	-	-	KF289628	KF289480	-	-	-
Onychium contiguum C.Hope	o	x	o	x	o	o	x	KM008137	-	-	-	N	[1]
Onychium japonicum (Thunb.) Kunze	o	x	o	x	-	-	-	KF289644	KF289514	-	-	N	[2]
Onychium siliculosum (Desv.) C.Chr.	o	ox	o	x	o	o	x	KF289710	KF289580	C. R. Fraser-Jenkins FN45	TAIF	Y	[1]
P. actiniopteriodes	o	ox	x	o	o	o	o	KF289657	KF289527	X.-C. Zhang 369	TAIF	Y	[3]
P. aff. catoptera	-	-	-	-	-	-	-	KF289746	KF289616	-	-	-
P. aff. madagascarica	-	-	-	-	-	-	-	KF289748	KF289618	-	-	-
P. aff. nipponica	-	-	-	-	-	-	-	HM582654	KF289487	-	-	-
P. aff. tripartita	-	-	-	-	-	-	-	KF289747	KF289617	-	-	-
P. alata C. Presl	o	x	x	x	o	x	x	HM582610	KF289499	-	-	N	[3]
P. altissima Poir.	o	o	x	o	o	x	o	KF289659	KF289529	M. Sundue 248	TAIF	Y	[1] [4]
P. angustipinna Tagawa	-	-	-	-	-	-	-	KF289683	KF289553	-	-	-
P. arborea L.	-	-	-	-	-	-	-	EF452168	-	-	-	-
P. argyraea T. Moore	o	x	x	x	o	x	ox	KF289684	KF289554	C. R. Fraser-Jenkins FN145	TAIF	Y
P. arisanensis Tagawa	-	-	-	-	-	-	-	KF289677	KF289547	-	-	-
P. aspericaulis Wall. ex J. Agardh	o	x	o	o	o	x	o	KF289685	KF289555	C. R. Fraser-Jenkins FN36	TAIF	Y	[3]
P. asperula J.Sm.	o	x	x	o	o	x	o	KF289702	KF289572	Y.-C. Liu 9870	TAIF	Y
P. assamica Fraser-Jenk. & T.G.Walker	o	ox	x	x	o	ox	ox	KF289686	KF289556	C. R. Fraser-Jenkins FN34 january 25, 2009	TAIF	Y
P. bahamensis Fée	-	-	-	-	-	-	-	KR816698	-	-	-	-
P. bella Tagawa	o	o	x	o	o	x	o	KF289635	KF289502	Y.-S. Chao 1649	TAIF	Y
P. biaurita L.	o	ox	x	o	o	x	o	KF289676	KF289546	Chao2470	TAIF	N	[1] [4]
P. biaurita subsp. Walkeriana Fraser-Jenk. & Rajkumar	o	x	x	o	o	x	o	KF289672	KF289542	C. R. Fraser-Jenkins FN160	TAIF	N
P. boninensis H.Ohba	-	-	-	-	-	-	-	KF289743	KF289613	-	-	-
P. borneensis Y.S.Chao	o	ox	o	o	o	x	o	KY705067	KY705069	-	-	Y	[5]
P. brasiliensis Raddi	-	-	-	-	-	-	-	KM008155	-	-	-	-
P. buchananii Bak.ap.Sim	-	-	-	-	-	-	-	KM008156	-	-	-	-
P. burtonii Baker	-	-	-	-	-	-	-	KM008157	-	-	-	-
P. cadieri Christ	x	x	x	x	x	x	x	KF289633	KF289498	-	-	N	[3]
P. catoptera Kunze	-	-	-	-	-	-	-	KM008159	-	-	-	-
P. cf. catoptera	-	-	-	-	-	-	-	KF289714	KF289584	-	-	-
P. cf. cretica	-	-	-	-	-	-	-	HM582645	KF289485	-	-	-
P. cf. squamipes	-	-	-	-	-	-	-	KF289721	KF289591	-	-	-
P. cf. wulaiensis	-	-	-	-	-	-	-	KF289678	KF289548	-	-	-
P. chiapensis A.R.Sm.	o	o	o	o	o	o	-	KM008160	-	-	-	N	[4]
P. chilensis Desv.	-	-	-	-	-	-	-	KM008161	-	-	-	-
P. comans G. Forst.	o	o	x	o	o	x	o	KF289651	KF289521	G. Rouhan 699	P	N
P. commutata Kuhn & Decken	-	-	-	-	-	-	-	KM008162	-	-	-	-
P. confusa T.G.Walker	-	-	-	-	-	-	-	KF289726	KF289596	-	-	-	[5]
P. cretica L.	o	x	x	x	o	x	x	KF289654	KF289524	-	-	N	[1] [4]
P. croesus Bory	-	-	-	-	-	-	-	JX144882	-	-	-	-
P. dactylina Hook.	o	x	o	o	o	o	x	KF289632	KF289497	-	-	N	[3]
P. dataensis Copel.	-	-	-	-	-	-	-	KF289703	KF289573	-	-	-
P. decrescens Christ	o	x	x	x	o	x	x	KF289674	KF289545	-	-	Y	[5]
P. decurrens C. Presl	-	-	-	-	-	-	-	EF473703	-	-	-	-
P. deflexa Link	-	-	-	-	-	-	-	KM008167	-	-	-	-
P. deltodon Baker	o	o	x	o	x	o	x	KF289643	KF289513	P.-F. Lu s.n. 20080727	TAIF	Y	[3]
P. aff. heteroclita	-	-	-	-	-	-	-	KF289749	KF289619	-	-	-
P. denticulata Sw.	o	x	x	x	o	x	x	EF473705	-	-	-	N	[6]
P. dimorpha Copel. var. dimorpha	-	-	-	-	-	-	-	HM582648	KF289482	-	-	-
P. dimorpha var. metagrevilleana Y.S.Chao, H.Y.Liu & W.L.Chiou	-	-	-	-	-	-	-	HM582607	KF289483	-	-	-
P. dissitifolia Baker	o	x	x	x	o	x	x	KF289645	KF289515	Y.-S. Chao 1550	TAIF	Y	[3]
P. dixitii Fraser-Jenk. & Pariyar	-	-	-	-	-	-	-	KF289735	KF289605	-	-	-
P. elongatiloba Bonap.	-	-	-	-	-	-	-	KF289717	KF289587	-	-	-
P. ensiformis Burm. f.	o	x	x	x	o	x	x	HM582652	KF289488	-	-	N	[1] [4]
P. esquirolii Christ	o	o	o	o	o	x	o	KF289712	KF289582	-	-	N	[2] [3]
P. fauriei Hieron. var. fauriei	o	x	x	x	o	x	x	MF416320	MF416327			N	[3]
P. fauriei var. minor Hieron.	-	-	-	-	-	-	-	MF416321	MF416328	-	-	-
P. finotii Christ	o	o	x	o	o	x	x	KM008176	-	-	-	N	[3]
P. flava Goldm.	-	-	-	-	-	-	-	KF289731	KF289601	-	-	-
P. formosana Baker	o	o	x	o	o	x	o	KF289630	KF289491	P.-F. Lu 16552	TAIF	N
P. fraseri Mett. ex Kuhn	-	-	-	-	-	-	-	KM008177	-	-	-	-
P. friesii Hieron.	o	o	x	x	o	x	x	KF289719	KF289589	Rasolohery 897	P	Y
P. gallinopes Ching	o	ox	o	o	o	x	x	KF289704	KF289574	-	-	N	[2] [3]
P. geminata Wall. ex J. Agardh	o	x	x	x	o	x	x	KF289745	KF289615	Rakotondrainibe 6684	P	N
P. giasii Fraser-Jenk. & Pasha	o	o	x	x	o	x	x	KF289660	KF289530	C. R. Fraser-Jenkins 30176	TAIF	N
P. glaucovirens Linden	o	ox	x	x	o	x	o	KF289661	KF289531	C. R. Fraser-Jenkins FN115	TAIF	Y
P. grandifolia L.	o	x	x	x	o	x	x	KM008180	-	-	-	N	[1] [4]
P. grevilleana Wall. 2X	x	x	x	x	o	x	x	HM582644	KF289484	-	-	N	[1] [7]
P. grevilleana Wall. 4X	x	x	x	x	o	x	x	HM582627	KF289506	Y.-S. Chao 1250 (tetraploid)	TAIF	Y
P. griffithii Hook.	-	-	-	-	-	-	-	KM008182	-	-	-	-
P. griseoviridis C.Chr.	o	o	x	o	o	x	o	KF289715	KF289585	Janssen 2799	P	Y
P. guangdongensis Ching	-	-	-	-	-	-	-	KF289638	KF289508	-	-	-
P. haenkeana C.Presl	-	-	-	-	-	-	-	KM008183	-	-	-	-
P. hainanensis Ching	x	x	x	x	o	x	x	HM582625	KF289505	Y.-S. Chao1759	TAIF	Y	[3]
P. henryi Christ	o	x	o	o	o	o	x	KF289637	KF289507	-	-	N	[2] [3]
P. himalayensis S.R.Ghosh	o	o	x	x	o	x	x	KF289662	KF289532	C. R. Fraser-Jenkins FN361	TAIF	Y
P. hirtula (C.Chr.) C.V.Morton	-	-	-	-	-	-	-	KF289687	KF289557	-	-	-
P. humbertii C.Chr.	o	ox	x	o	o	x	o	KF289718	KF289588	G. Rakotondrainibe 5965	P	Y
P. incompleta Cav.	-	-	-	-	-	-	-	KF289750	KF289620	-	-	-
P. irregularis Kaulf.	-	-	-	-	-	-	-	KF289729	KF289599	-	-	-
P. kathmanduensis Fraser-Jenk. & T.G.Walker	o	x	o	o	o	x	o	KF289663	KF289533	C. R. Fraser-Jenkins FN35	TAIF	Y
P. kawabatae Sa. Kurata	-	-	-	-	-	-	-	KF289655	KF289525	-	-	-
P. keysseri Rosenst.	-	-	-	-	-	-	-	KF289640	KF289510	-	-	-
P. khasiana (C.B.Clarke) Hieron.	o	x	o	o	o	x	x	KF289688	KF289558	C. R. Fraser-Jenkins FN129	TAIF	Y
P. kidoi Sa. Kurata	-	-	-	-	-	-	-	HM582613	KF289500	-	-	-
P. kinabaluensis C.Chr.	o	o	x	o	o	x	o	KY705068	KY705070	-	-	N	[5]
P. kingiana Endl.	-	-	-	-	-	-	-	KF289653	KF289523	-	-	-
P. kiuschiuensis Hieron.	-	-	-	-	-	-	-	KF289739	KF289609	-	-	-
P. latipinna Y.S. Chao	-	-	-	-	-	-	-	MF416322	MF416326	-	-	-
P. laurea Desv.	o	x	x	-	-	-	-	KF289727	KF289597	-	-	N	[1]
P. laurisilvicola Sa. Kurata	o	x	x	x	o	x	o	KF289738	KF289608	Y.-S. Chao 1848	TAIF	Y
P. lechleri Mett.	-	-	-	-	-	-	-	EF473706	-	-	-	-
P. leptophylla Sw.	-	-	-	-	-	-	-	EF473707	-	-	-	-
P. litoralis Rechinger	-	-	-	-	-	-	-	KF289734	KF289604	-	-	-
P. livida Mett.	o	o	x	o	o	x	x	KM008192	-	-	-	N	[4]
P. longifolia L.	o	ox	o	x	o	o	x	KM008193	KF289526	M. Sundue 251	TAIF	Y	[1]
P. longipes D. Don	-	-	-	-	-	-	-	KF289728	KF289598	-	-	-
P. longipinna Hayata	o	ox	o	o	o	x	o	HM582603	KF289495	P.-F. Lu 11383	TAIF	Y
P. longipinnula Wall. ex J. Agardh	o	x	x	o	o	x	o	KF289679	KF289549	Wade1981	TAIF	Y
P. macilenta A.Rich.	o	o	x	x	o	x	x	GU136797	-	R. E. Beever s.n.	TNS	N
P. macrophylla Copel.	o	o	x	o	o	x	o	KF289725	KF289595	L.-Y. Kuo 2611	TAIF	Y
P. matsumotoi Sa. Kurata	-	-	-	-	-	-	-	KF289737	KF289607	-	-	-
P. medogensis Ching & S.K.Wu	-	-	-	-	-	-	-	KF289689	KF289559	-	-	-
P. cf. mertensioides Willd.	o	ox	x	x	o	x	ox	KF289664	KF289534	J. F. Barcelona 1936	TAIF	Y
P. microptera Mett.; Kuhn	-	-	-	-	-	-	-	JF950814	-	-	-	-
P. moluccana Blume	x	x	x	x	o	o	x	KF289733	KF289603	V. Demoulin 5790	TNS	Y	[1]
P. morii Masam.	o	x	x	x	o	x	x	HM582615	KF289503	Y.-S. Chao 1176	TAIF	Y	[3]
P. mucronulata Copel.	-	-	-	-	-	-	-	KF289641	KF289511	-	-	-
P. multiaurita J. Agardh	-	-	-	-	-	-	-	KF289665	KF289535	-	-	-
P. multifida L.	o	ox	x	o	o	x	o	KF289631	KF289494	Y.-S. Chao 2799	TAIF	N	[3] [4]
P. muricata Hook.	o	-	-	o	o	x	x	KF289752	KF289622	F.-W. Li 1503	UT	Y	[4]
P. mutilata L.	o	x	x	x	o	x	ox	KM008202	-	-	-	N	[6]
P. nakasimae Tagawa	-	-	-	-	-	-	-	AB574838	-	-	-	-
P. nanlingensis R.H.Miao	-	-	-	-	-	-	-	KM008203	-	-	-	-
P. natiensis Tagawa	-	-	-	-	-	-	-	KF289744	KF289614	-	-	-
P. navarrensis Christ	o	o	x	o	o	x	x	KM008204	-	-	-	N	[4]
P. nervosa Thunb.	-	-	-	-	-	-	-	KF289713	KF289583	-	-	-
P. nevillei Baker	-	-	-	-	-	-	-	JX144883	-	-	-	-
P. nipponica Shieh	-	-	-	-	-	-	-	KF289705	KF289575	-	-	-
P. normalisa	o	x	o	o	o	x	x	KF289690	KF289560	C. R. Fraser-Jenkins FN11	TAIF	Y
P. oshimenisis	o	x	x	x	o	x	o	KF289741	KF289611	Y.-S. Chao 1881	TAIF	Y
P. otaria Bedd.	ox	x	x	x	o	x	ox	KF289666	KF289536	C. R. Fraser-Jenkins FN26	TAIF	Y
P. pacifica Hieron.	-	-	-	-	-	-	-	KF289647	KF289517	-	-	-
P. pallens Mett.	-	-	-	-	-	-	-	KM008207	-	-	-	-
P. papuana Ces.	x	x	x	x	o	o	x	KF289755	KF289625	SITW00424	TAIF	Y
P. parviloba Christ	o	o	x	o	o	x	o	KF289751	KF289621	-	-	Y	[5]
P. perplexa Y.S.Chao, H.Y.Liu & W.L.Chiou	-	-	-	-	-	-	-	HM582636	KF289481	-	-	-
P. perrottei	-	-	-	-	-	-	-	KF289736	KF289606	-	-	-
P. podophylla Sw.	o	o	x	o	o	x	x	KF289658	KF289528	C. G. Pringle 6123	TAIF	Y
P. porphyrophlebia C.Chr. & Ching in Ching	o	o	x	o	o	x	o	KF289732	KF289602	Eugipa'lane 27820	TNS	Y
P. praestantissima (Fée) Christenh.	-	-	-	-	-	-	-	KM008210	-	-	-	-
P. praetermissa T.G.Walker	o	x	x	x	o	x	x	KF289692	KF289562	C. R. Fraser-Jenkins FN64	TAIF	N
P. preussii Hieron.	-	-	-	-	-	-	-	KM008211	-	-	-	-
P. propinqua J. Agardh	o	x	x	x	o	x	x	EF452172	-	-	-	N	[4]
P. pseudolonchitis Bory	-	-	-	-	-	-	-	JX144884	-	-	-	-
P. pseudopellucida Ching	-	-	-	-	-	-	-	KF289693	KF289563	-	-	-
P. pteridioides (Hook.) F.Ballard	o	o	x	o	o	x	o	KF289716	KF289586	Janssen 2952	P	Y	[1]
P. pungens Willd.	o	x	x	x	o	x	x	KM008215	-	-	-	N	[4]
P. quadriaurita Retz.	o	x	x	o	o	x	o	KF289671	KF289541	C. R. Fraser-Jenkins 31110	TAIF	Y
P. reptan T.G. Walker	o	o	o	o	o	x	o	KF289668	KF289538	C. R. Fraser-Jenkins FN393	TAIF	Y
P. roseililacina	o	ox	x	o	o	x	o	KF289669	KF289539	C. R. Fraser-Jenkins FN31911	TAIF	Y
P. ryukyuensis Tagawa	-	-	-	-	-	-	-	HM582601	KF289492	-	-	-
P. satsumana Sa. Kurata	-	-	-	-	-	-	-	KF289740	KF289610	-	-	-
P. saxatilis Carse	-	-	-	-	-	-	-	GU136798	-	-	-	-
P. scabra Bory ex Willd.	-	-	-	-	-	-	-	KF289720	KF289590	-	-	-
P. scabripesa	-	-	-	-	-	-	-	KF289694	KF289564	-	-	-
P. scabririgensa	-	-	-	-	-	-	-	KF289698	KF289568	-	-	-
P. scabristipes Tagawa	-	-	-	-	-	-	-	KF289699	KF289569	-	-	-
P. schlechteria	-	-	-	-	-	-	-	KF289670	KF289540	-	-	-
P. semipinata L.	o	ox	x	x	x	o	x	HM582604	KF289496	-	-	N	[2] [3]
P. setulosocostulata Hayata	o	o	o	x	o	x	o	KF289634	KF289501	Y.-S. Chao 2526	TAIF	N	[3]
P. sp3	-	-	-	-	-	-	-	KF289722	KF289592	-	-	-
P. sp4	-	-	-	-	-	-	-	KF289724	KF289594	-	-	-
P. sp6	-	-	-	-	-	-	-	KF289730	KF289600	-	-	-
P. speciosa Mett. ex Kuhn	o	-	x	-	o	x	-	KM008219	-	-	-	N	[4]
P. spinescens C. Presl	o	ox	x	o	o	x	o	KF289695	KF289565	Y.-C. Liu 9870	TAIF	Y
P. splendens Kaulf.	-	-	-	-	-	-	-	EF473708	-	-	-	-
P. splendida Ching	o	x	o	x	o	x	x	KM008220	-	-	-	N	[2]
P. subindivisa C.B.Clarke	o	x	x	o	o	x	x	KF289700	KF289570	C. R. Fraser-Jenkin31986	TAIF	Y
P. subquinata Wall. ex J. Agardh	o	x	o	o	o	x	o	KF289696	KF289566	C. R. Fraser-Jenkins FN315	TAIF	Y
P. terminalis Wall. ex J. Agardh	o	o	x	o	o	x	ox	KF289639	KF289509	Y.-M. Huang 753	TAIF	N	[3]
P. tibetica Ching	-	-	-	-	-	-	-	KF289697	KF289567	-	-	-
P. tokioi Masam.	-	-	-	-	-	-	-	HM582600	KF289490	-	-	-
P. torricelliana Christ in K.Schum. & Laut.	o	o	x	o	o	x	x	KF289723	KF289593	L.-Y. Kuo 2763	TAIF	Y
P. tremula R.Br.	ox	x	x	x	o	ox	x	KF289650	KF289520	P. K. Latz 20040	MEL	Y	[4]
P. tricolor Linden	o	o	x	o	o	x	o	KF289682	KF289552	-	-	N	[3]
P. tripartita Sw.	o	o	x	x	o	x	x	KF289636	KF289504	Y.-S. Chao 1199	TAIF	Y	[3]
P. umbrosa R. Br.	o	x	x	o	o	o	o	KF289648	KF289518	P.I. Forster, 28107	MEL	Y	[1]
P. usambarensis Hier.in Engl.	-	-	-	-	-	-	-	KM008228	-	-	-	-
P. venulosa Blume	-	-	-	-	-	-	-	KF289680	KF289550	-	-	-
P. venusta Kunze	o	ox	x	x	o	x	x	HM582650	KF289486	P.-F. Lu10561	TAIF	N
P. vieillardii Mett.	-	-	-	-	-	-	-	KF289652	KF289522	-	-	-
P. viridissima Ching	o	o	o	x	o	x	x	KM008230	-	-	-	N	[1]
P. vitiensis Baker	-	-	-	-	-	-	-	KF289754	KF289624	-	-	-
P. vittata L.	o	ox	o	x	x	o	o	KF289642	KF289512	-	-	N	[1]
P. wallichiana J. Agardh	o	x	x	x	x	x	o	KF289756	KF289489	-	-	N	[2] [3]
P. warburgii Christ; C.Chr.	-	-	-	-	-	-	-	KF289753	KF289623	-	-	-
P. woodwardioides Bory; Willd.	-	-	-	-	-	-	-	JX144886	-	-	-	-
P. wulaiensis C.M.Kuo	-	-	-	-	-	-	-	MF537503	MF537504	-	-	-
P. x sefuricola	-	-	-	-	-	-	-	AB697630	-	-	-	-
P. yakuinsularis Sa.Kurata	-	-	-	-	-	-	-	KF289742	KF289612	-	-	-
P. yamatensis (Tagawa) Tagawa	-	-	-	-	-	-	-	AB697640	-	-	-	-
Paragymnopteris marantae (L.) K.H.Shing	-	-	-	-	-	-	-	KF289706	KF289576	-	-	-
Pityrogramma calomelanos (L.) Link	o	o	o	-	o	ox	x	KF289681	KF289551	-	-	N	[1]
Pityrogramma ebenea (L.) Proctor	-	-	-	-	-	-	-	KM008141	-	-	-	-
Pityrogramma presliana presliana Domin	-	-	-	-	-	-	-	KM008143	-	-	-	-
Pityrogramma trifoliata (L.) R.M.Tryon	-	-	-	-	-	-	-	KM008145	-	-	-	-
Pteris platyzomopsis Christenh. & H. Schneid.	x	x	x	x	x	o	x	KF289649	KF289519	-	-	N	[1]
Pteris platyzomopsis Christenh. & H. Schneid.	-	-	-	-	-	-	-	AY168721	-	-	-	-
Pterozonium reniforme (Mart.) Fée	-	-	-	-	-	-	-	KM008238	-	-	-	-
Taenitis blechnoides (Willd.) Sw.	o	x	x	x	o	x	x	KF289646	KF289516	-	-	N	[1]
o:present, x: absent, ox:ambiguity, -: no data
References
1. Tryon AF, Lugardon B (1990) Spores of the Pteridophyta: surface, wall structure, and diversity based on electron microscope studies. New York: Springer Verlag. 648 p.
2. Wang Q-X, Dai X-L (2010) Spores of Polypodiales (Filicales) from China. Beijing: Science Press.
3. Yang D-M, He R-R, Xing F-W, Wang F-G (2013) Study on spore and leaf epidermis morphology of Pteris (Pteridaceae) from China. Guihaia 33: 1-19.
4. Palacios-Rios M, Prada C, Gabriel Y Galán JM, Noa J (2017) Spore types in Mexican and Mesoamerican species of Pteris L. (Pteridaceae). Grana 56: 241-256.
5. Chao Y-S, Mustapeng AMA, Chen C-W, Chiou W-L (2017) Pteris borneensis (Pteridaceae), a new species from Borneo, with re-circumscription of Pteris decrescens and Pteris parviloba. Systematic Botany 42: 1-9.
6. Martínez OG, Morbelli MA (2009) The spores of Pteris cretica complex (Pteridaceae-Pteridophyta) in America. Grana 48: 193-204.
7. Chao Y-S, Chang Y-H, Ngan LT, Truong DV, Liu H-Y, et al. (2012) Different ploids of Pteris grevilleana Wall. ex Agardh var. ornata Alderw. (Pteridaceae) in Taiwan and Vietnam. Taiwania 57: 278-282.
